# Supplementary material for: Antioxidant Effects of Quercetin Nanocrystals in Nanosuspension against Hydrogen Peroxide-Induced Oxidative Stress in a Zebrafish Model
Source: Pharmaceuticals (Basel). 2023 Aug 25;16(9):1209. doi: 10.3390/ph16091209 (PMC10536595; doi:10.3390/ph16091209)
Supplement: Supplementary file 1 [file pharmaceuticals-16-01209-s001.zip]

Archive with 1 entries (1 files):
- pharmaceuticals-2549447-supplementary.pdf
